# Supplementary material for: Refined stratified-worm-burden models that incorporate specific biological features of human and snail hosts provide better estimates of Schistosoma diagnosis, transmission, and control
Source: Parasit Vectors. 2016 Aug 4;9:428. doi: 10.1186/s13071-016-1681-4 (PMC4973538; doi:10.1186/s13071-016-1681-4)
Supplement: Additional file 1: — SWB codes15.nb [an example of the SWB model implemented using Mathematica v10.2 software (Wolfram Research, Champaign IL. USA)] (NB 35 kb) [file 13071_2016_1681_MOESM1_ESM.nb]

(* Content-type: application/vnd.wolfram.mathematica *)

(*** Wolfram Notebook File ***)
(* http://www.wolfram.com/nb *)

(* CreatedBy='Mathematica 9.0' *)

(*CacheID: 234*)
(* Internal cache information:
NotebookFileLineBreakTest
NotebookFileLineBreakTest
NotebookDataPosition[       157,          7]
NotebookDataLength[     35428,       1004]
NotebookOptionsPosition[     34216,        956]
NotebookOutlinePosition[     35017,        988]
CellTagsIndexPosition[     34876,        981]
WindowFrame->Normal*)

(* Beginning of Notebook Content *)
Notebook[{

Cell[CellGroupData[{
Cell["SWB codes", "Title",
 CellChangeTimes->{{3.5869638530521164`*^9, 3.586963895402539*^9}, 
   3.5869639327406745`*^9, 3.586981290609129*^9, {3.588104014143655*^9, 
   3.5881040190889378`*^9}, {3.6542732584165*^9, 3.6542732601596565`*^9}}],

Cell["D. Gurarie", "Subtitle",
 CellChangeTimes->{{3.5881040011209097`*^9, 3.588104007821293*^9}}],

Cell[CellGroupData[{

Cell["SWB with mating", "Subsection",
 CellChangeTimes->{{3.5817779450288205`*^9, 3.581777953381298*^9}, {
   3.5841050798192825`*^9, 3.5841050935140657`*^9}, {3.5851446275340776`*^9, 
   3.585144630169228*^9}, 3.588018355546507*^9}],

Cell[BoxData[
 RowBox[{
  RowBox[{"(*", 
   RowBox[{"Uninfected", " ", "Source"}], "*)"}], "\[IndentingNewLine]", 
  RowBox[{
   RowBox[{
    RowBox[{
     RowBox[{"UV", "[", "n_", "]"}], ":=", 
     RowBox[{"UnitVector", "[", 
      RowBox[{
       RowBox[{"n", "+", "1"}], ",", "1"}], "]"}]}], ";"}], "\n", 
   RowBox[{"(*", 
    RowBox[{"Host", " ", "system"}], "*)"}], "\n", 
   RowBox[{
    RowBox[{
     RowBox[{"HTM", "[", 
      RowBox[{
       RowBox[{"{", 
        RowBox[{"\[Lambda]_", ",", "\[Mu]_", ",", "\[Gamma]_"}], "}"}], ",", 
       "n_", ",", "h_"}], "]"}], ":=", "\[IndentingNewLine]", 
     RowBox[{
      RowBox[{"Table", "[", 
       RowBox[{
        RowBox[{
         RowBox[{"\[Lambda]", " ", 
          RowBox[{"h", "[", 
           RowBox[{"k", "-", "1"}], "]"}]}], "-", 
         RowBox[{
          RowBox[{"(", 
           RowBox[{
            RowBox[{"\[Lambda]", " ", 
             RowBox[{"Sign", "[", 
              RowBox[{"n", "-", "k"}], "]"}]}], "+", 
            RowBox[{"k", " ", "\[Gamma]"}], "+", "\[Mu]"}], ")"}], 
          RowBox[{"h", "[", "k", "]"}]}], "+", 
         RowBox[{
          RowBox[{"(", 
           RowBox[{"k", "+", "1"}], ")"}], "\[Gamma]", " ", 
          RowBox[{"h", "[", 
           RowBox[{"k", "+", "1"}], "]"}]}]}], ",", 
        RowBox[{"{", 
         RowBox[{"k", ",", "0", ",", "n"}], "}"}]}], "]"}], "/.", 
      RowBox[{"{", 
       RowBox[{
        RowBox[{
         RowBox[{"h", "[", 
          RowBox[{"-", "1"}], "]"}], "\[Rule]", "0"}], ",", 
        RowBox[{
         RowBox[{"h", "[", 
          RowBox[{"n", "+", "1"}], "]"}], "\[Rule]", "0"}]}], "}"}]}]}], 
    ";"}], "\[IndentingNewLine]", 
   RowBox[{"(*", 
    RowBox[{"Mated", " ", "Count"}], "*)"}], "\n", 
   RowBox[{
    RowBox[{
     RowBox[{"MC", "[", "n_", "]"}], "=", 
     RowBox[{
      FractionBox["n", "2"], 
      RowBox[{"(", 
       RowBox[{"1", "-", 
        RowBox[{
         SuperscriptBox["2", 
          RowBox[{
           RowBox[{"-", "2"}], 
           RowBox[{"Floor", "[", 
            RowBox[{"n", "/", "2"}], "]"}]}]], 
         RowBox[{"Binomial", "[", 
          RowBox[{
           RowBox[{"2", 
            RowBox[{"Floor", "[", 
             RowBox[{"n", "/", "2"}], "]"}]}], ",", 
           RowBox[{"Floor", "[", 
            RowBox[{"n", "/", "2"}], "]"}]}], "]"}]}]}], ")"}]}]}], ";"}], 
   "\[IndentingNewLine]", 
   RowBox[{
    RowBox[{"SetAttributes", "[", 
     RowBox[{"MC", ",", "Listable"}], "]"}], ";"}], "\n", 
   RowBox[{"(*", 
    RowBox[{
    "Equilibrium", " ", "SWB", " ", "with", " ", "source", " ", "so"}], 
    "*)"}], "\n", 
   RowBox[{
    RowBox[{"QSW", "[", 
     RowBox[{"l_", ",", "m_", ",", "n_", ",", "so_"}], "]"}], ":=", 
    RowBox[{"Block", "[", 
     RowBox[{
      RowBox[{"{", 
       RowBox[{"az", ",", "hv", ",", "bz", ",", "mz"}], "}"}], ",", 
      "\[IndentingNewLine]", 
      RowBox[{
       RowBox[{"az", "=", 
        RowBox[{
         RowBox[{"HTM", "[", 
          RowBox[{
           RowBox[{"{", 
            RowBox[{"l", ",", "m", ",", "1"}], "}"}], ",", "n", ",", "h"}], 
          "]"}], "+", "so"}]}], ";", 
       RowBox[{"hv", "=", 
        RowBox[{"h", "/@", 
         RowBox[{"Range", "[", 
          RowBox[{"0", ",", "n"}], "]"}]}]}], ";", 
       RowBox[{
        RowBox[{"{", 
         RowBox[{"bz", ",", "mz"}], "}"}], "=", 
        RowBox[{"CoefficientArrays", "[", 
         RowBox[{"az", ",", "hv"}], "]"}]}], ";", 
       RowBox[{"LinearSolve", "[", 
        RowBox[{"mz", ",", 
         RowBox[{"-", "bz"}]}], "]"}]}]}], "]"}]}], "\[IndentingNewLine]", 
   RowBox[{"(*", 
    RowBox[{"Child", " ", "equilibrium"}], "*)"}], "\n", 
   RowBox[{
    RowBox[{
     RowBox[{"SWc", "[", 
      RowBox[{"l_", ",", "\[Mu]_", ",", "n_"}], "]"}], ":=", 
     RowBox[{"QSW", "[", 
      RowBox[{"l", ",", "\[Mu]", ",", "n", ",", 
       RowBox[{"\[Mu]", " ", 
        RowBox[{"UV", "[", "n", "]"}]}]}], "]"}]}], ";"}], 
   "\[IndentingNewLine]", 
   RowBox[{"SetAttributes", "[", 
    RowBox[{"SWc", ",", "Listable"}], "]"}], "\n", 
   RowBox[{"(*", "Fecundity", "*)"}], "\n", 
   RowBox[{
    RowBox[{
     RowBox[{"Fec", "[", 
      RowBox[{"(*", "strata", "*)"}], 
      RowBox[{"k_", ",", 
       RowBox[{"{", 
        RowBox[{"(*", 
         SubscriptBox["\[Rho]", "0"], "*)"}], 
        RowBox[{"r_", ",", "k0_"}], "}"}]}], "]"}], "=", 
     RowBox[{"r", " ", 
      SuperscriptBox["E", 
       RowBox[{
        RowBox[{"-", "k"}], " ", "/", "k0"}]]}]}], ";"}], 
   "\[IndentingNewLine]", 
   RowBox[{"(*", 
    RowBox[{"SWB", " ", "worm", " ", "prev"}], "*)"}], "\n", 
   RowBox[{
    RowBox[{"SWP", "[", 
     RowBox[{"l_", ",", "\[Mu]_", ",", "n_"}], "]"}], ":=", 
    RowBox[{"1", "-", 
     RowBox[{"First", "@", 
      RowBox[{"QSW", "[", 
       RowBox[{"l", ",", "\[Mu]", ",", "n", ",", 
        RowBox[{"\[Mu]", " ", 
         RowBox[{"UV", "[", "n", "]"}]}]}], "]"}]}]}]}], "\n", 
   RowBox[{"(*", 
    RowBox[{"Infected", " ", "Egg", " ", 
     RowBox[{"prev", ":", " ", "children"}]}], "*)"}], "\n", 
   RowBox[{
    RowBox[{"EPC", "[", 
     RowBox[{
      RowBox[{"{", 
       RowBox[{"L_", ",", "\[Mu]_", ",", "n_"}], "}"}], ",", 
      RowBox[{"{", 
       RowBox[{"\[Rho]_", ",", "w0_", ",", "r_"}], "}"}], ",", "dw_"}], "]"}],
     ":=", "\[IndentingNewLine]", 
    RowBox[{"Block", "[", 
     RowBox[{
      RowBox[{"{", 
       RowBox[{
        RowBox[{"rg", "=", 
         RowBox[{"Range", "[", 
          RowBox[{"0", ",", "n"}], "]"}]}], ",", "sw", ",", "mc", ",", "fc"}],
        "}"}], ",", "\[IndentingNewLine]", 
      RowBox[{"(*", 
       RowBox[{"mated", " ", "count"}], "*)"}], 
      RowBox[{
       RowBox[{"mc", "=", 
        RowBox[{"MC", "[", 
         RowBox[{"dw", " ", "rg"}], "]"}]}], ";", "\[IndentingNewLine]", 
       RowBox[{"(*", "Fec", "*)"}], 
       RowBox[{"fc", "=", 
        RowBox[{"Fec", "[", 
         RowBox[{"rg", ",", 
          RowBox[{"{", 
           RowBox[{"\[Rho]", ",", 
            FractionBox["w0", "dw"]}], "}"}]}], "]"}]}], ";", 
       "\[IndentingNewLine]", 
       RowBox[{"(*", "SW", "*)"}], 
       RowBox[{"sw", "=", 
        RowBox[{"SWc", "[", 
         RowBox[{"L", ",", "\[Mu]", ",", "n"}], "]"}]}], ";", 
       "\[IndentingNewLine]", 
       RowBox[{"1", "-", 
        RowBox[{
         SuperscriptBox[
          RowBox[{"(", 
           FractionBox["r", 
            RowBox[{"r", "+", "fc"}]], ")"}], 
          RowBox[{"r", " ", "mc"}]], ".", "sw"}]}]}]}], "]"}]}], "\n", 
   RowBox[{"(*", 
    RowBox[{
     RowBox[{
     "Infected", " ", "Egg", " ", "prev", " ", "with", " ", "source"}], " ", 
     "=", "sB"}], "*)"}], "\n", 
   RowBox[{
    RowBox[{"EPS", "[", 
     RowBox[{
      RowBox[{"{", 
       RowBox[{"L_", ",", "\[Mu]_", ",", "n_", ",", "sB_"}], "}"}], ",", 
      RowBox[{"{", 
       RowBox[{"\[Rho]_", ",", "w0_", ",", "r_"}], "}"}], ",", "dw_"}], "]"}],
     ":=", "\[IndentingNewLine]", 
    RowBox[{"Block", "[", 
     RowBox[{
      RowBox[{"{", 
       RowBox[{
        RowBox[{"rg", "=", 
         RowBox[{"Range", "[", 
          RowBox[{"0", ",", "n"}], "]"}]}], ",", "sw", ",", "mc", ",", "fc"}],
        "}"}], ",", "\[IndentingNewLine]", 
      RowBox[{"(*", 
       RowBox[{"mated", " ", "count"}], "*)"}], 
      RowBox[{
       RowBox[{"mc", "=", 
        RowBox[{"MC", "[", 
         RowBox[{"dw", " ", "rg"}], "]"}]}], ";", "\[IndentingNewLine]", 
       RowBox[{"(*", "Fec", "*)"}], 
       RowBox[{"fc", "=", 
        RowBox[{"Fec", "[", 
         RowBox[{"rg", ",", 
          RowBox[{"{", 
           RowBox[{"\[Rho]", ",", 
            FractionBox["w0", "dw"]}], "}"}]}], "]"}]}], ";", 
       "\[IndentingNewLine]", 
       RowBox[{"(*", "SW", "*)"}], 
       RowBox[{"sw", "=", 
        RowBox[{"QSW", "[", 
         RowBox[{"L", ",", "\[Mu]", ",", "n", ",", "sB"}], "]"}]}], ";", 
       "\[IndentingNewLine]", 
       RowBox[{"1", "-", 
        RowBox[{
         SuperscriptBox[
          RowBox[{"(", 
           FractionBox["r", 
            RowBox[{"r", "+", "fc"}]], ")"}], 
          RowBox[{"r", " ", "mc"}]], ".", "sw"}]}]}]}], "]"}]}], "\n", 
   RowBox[{"(*", 
    RowBox[{"Mean", " ", "egg", " ", 
     RowBox[{"release", ":", " ", "children"}]}], "*)"}], "\n", 
   RowBox[{
    RowBox[{"MEC", "[", 
     RowBox[{
      RowBox[{"{", 
       RowBox[{"L_", ",", "\[Mu]_", ",", "n_"}], "}"}], ",", 
      RowBox[{"{", 
       RowBox[{"\[Rho]_", ",", "w0_", ",", "r_"}], "}"}], ",", "dw_"}], "]"}],
     ":=", "\[IndentingNewLine]", 
    RowBox[{"Block", "[", 
     RowBox[{
      RowBox[{"{", 
       RowBox[{
        RowBox[{"rg", "=", 
         RowBox[{"Range", "[", 
          RowBox[{"0", ",", "n"}], "]"}]}], ",", "sw", ",", "mc", ",", "fc"}],
        "}"}], ",", "\[IndentingNewLine]", 
      RowBox[{"(*", 
       RowBox[{"mated", " ", "count"}], "*)"}], 
      RowBox[{
       RowBox[{"mc", "=", 
        RowBox[{"MC", "[", 
         RowBox[{"dw", " ", "rg"}], "]"}]}], ";", "\[IndentingNewLine]", 
       RowBox[{"(*", "Fec", "*)"}], 
       RowBox[{"fc", "=", 
        RowBox[{"Fec", "[", 
         RowBox[{"rg", ",", 
          RowBox[{"{", 
           RowBox[{"\[Rho]", ",", 
            FractionBox["w0", "dw"]}], "}"}]}], "]"}]}], ";", 
       "\[IndentingNewLine]", 
       RowBox[{"(*", "SW", "*)"}], 
       RowBox[{"sw", "=", 
        RowBox[{"SWc", "[", 
         RowBox[{"L", ",", "\[Mu]", ",", "n"}], "]"}]}], ";", 
       "\[IndentingNewLine]", 
       RowBox[{
        RowBox[{"(", 
         RowBox[{"mc", " ", "fc"}], ")"}], ".", "sw"}]}]}], "]"}]}], "\n", 
   RowBox[{"(*", 
    RowBox[{
     RowBox[{
     "Mean", " ", "egg", " ", "release", " ", "with", " ", "source", " ", 
      "SWB"}], " ", "=", "sB"}], "*)"}], "\n", 
   RowBox[{
    RowBox[{"MES", "[", 
     RowBox[{
      RowBox[{"{", 
       RowBox[{"L_", ",", "\[Mu]_", ",", "n_", ",", "sB_"}], "}"}], ",", 
      RowBox[{"{", 
       RowBox[{"\[Rho]_", ",", "w0_", ",", "r_"}], "}"}], ",", "dw_"}], "]"}],
     ":=", "\[IndentingNewLine]", 
    RowBox[{"Block", "[", 
     RowBox[{
      RowBox[{"{", 
       RowBox[{
        RowBox[{"rg", "=", 
         RowBox[{"Range", "[", 
          RowBox[{"0", ",", "n"}], "]"}]}], ",", "sw", ",", "mc", ",", "fc"}],
        "}"}], ",", "\[IndentingNewLine]", 
      RowBox[{"(*", 
       RowBox[{"mated", " ", "count"}], "*)"}], 
      RowBox[{
       RowBox[{"mc", "=", 
        RowBox[{"MC", "[", 
         RowBox[{"dw", " ", "rg"}], "]"}]}], ";", "\[IndentingNewLine]", 
       RowBox[{"(*", "Fec", "*)"}], 
       RowBox[{"fc", "=", 
        RowBox[{"Fec", "[", 
         RowBox[{"rg", ",", 
          RowBox[{"{", 
           RowBox[{"\[Rho]", ",", 
            FractionBox["w0", "dw"]}], "}"}]}], "]"}]}], ";", 
       "\[IndentingNewLine]", 
       RowBox[{"(*", "SW", "*)"}], 
       RowBox[{"sw", "=", 
        RowBox[{"QSW", "[", 
         RowBox[{"L", ",", "\[Mu]", ",", "n", ",", "sB"}], "]"}]}], ";", 
       "\[IndentingNewLine]", 
       RowBox[{
        RowBox[{"(", 
         RowBox[{"mc", " ", "fc"}], ")"}], ".", "sw"}]}]}], "]"}]}], 
   "\[IndentingNewLine]"}]}]], "Input",
 CellChangeTimes->{
  3.6596472802179556`*^9, {3.6596473263286843`*^9, 3.6596473567739687`*^9}, 
   3.659647477085419*^9, {3.6596483520795617`*^9, 3.6596483554798317`*^9}, {
   3.6603140953776875`*^9, 3.660314113728914*^9}, 3.660324102012641*^9, {
   3.6604064548937073`*^9, 3.6604064671508737`*^9}},
 CellTags->"SWB"]
}, Closed]],

Cell[CellGroupData[{

Cell["MDA", "Subsection",
 CellChangeTimes->{{3.5817779450288205`*^9, 3.581777953381298*^9}, {
   3.5841050798192825`*^9, 3.5841050935140657`*^9}, {3.5851446275340776`*^9, 
   3.585144630169228*^9}, 3.588018355546507*^9, {3.5881041221118298`*^9, 
   3.5881041268891034`*^9}, {3.6542733357663593`*^9, 3.65427333623067*^9}, 
   3.660406714318541*^9}],

Cell[BoxData[
 RowBox[{
  RowBox[{"(*", 
   RowBox[{
    RowBox[{
     RowBox[{"Treatment", " ", "map", " ", "for", " ", "h"}], "-", 
     RowBox[{"strata", ":", " ", 
      RowBox[{"h", "[", "i", "]"}]}]}], "\[Rule]", " ", 
    RowBox[{"h", "[", 
     RowBox[{"\[Epsilon]", "*", "i"}], "]"}]}], "*)"}], "\[IndentingNewLine]", 
  RowBox[{
   RowBox[{
    RowBox[{
     RowBox[{"TrM", "[", 
      RowBox[{"h_", ",", "n_", ",", "e_"}], "]"}], ":=", 
     RowBox[{"PadRight", "[", 
      RowBox[{
       RowBox[{"Total", "/@", 
        RowBox[{"Map", "[", 
         RowBox[{"h", ",", 
          RowBox[{"GatherBy", "[", 
           RowBox[{
            RowBox[{"Range", "[", 
             RowBox[{"0", ",", "n"}], "]"}], ",", 
            RowBox[{
             RowBox[{"Floor", "[", 
              RowBox[{"e", " ", "#"}], "]"}], "&"}]}], "]"}], ",", 
          RowBox[{"{", "2", "}"}]}], "]"}]}], ",", 
       RowBox[{"n", "+", "1"}]}], "]"}]}], ";"}], "\n", 
   RowBox[{"(*", 
    RowBox[{
     RowBox[{"MDA", " ", "Event", " ", "control", " ", "of", " ", "SWB"}], 
     "-", 
     RowBox[{"system", " ", 
      RowBox[{"hv", "[", "t", "]"}], " ", "with", " ", 
      RowBox[{"parameters", ":", " ", 
       RowBox[{"{", 
        RowBox[{
         RowBox[{"fc", "=", 
          RowBox[{"fraction", " ", "cover"}]}], ",", " ", 
         RowBox[{"ep", "=", "efficacy"}], ",", " ", 
         RowBox[{"tz", "=", " ", 
          RowBox[{"interval", 
           RowBox[{"(", "years", ")"}]}]}]}], "}"}]}]}]}], "*)"}], "\n", 
   RowBox[{
    RowBox[{
     RowBox[{"WEB", "[", 
      RowBox[{"hv_", ",", 
       RowBox[{"{", 
        RowBox[{"fc_", ",", "ep_", ",", "tz_"}], "}"}]}], "]"}], ":=", 
     RowBox[{
      StyleBox["With",
       FontColor->GrayLevel[0]], "[", 
      RowBox[{
       RowBox[{"{", 
        RowBox[{
         RowBox[{"hz", "=", 
          RowBox[{"Through", "@", 
           RowBox[{"(", 
            RowBox[{"hv", "@", "t"}], ")"}]}]}], ",", 
         RowBox[{"h", "=", 
          RowBox[{"Head", "@", 
           RowBox[{"hv", "[", 
            RowBox[{"[", "1", "]"}], "]"}]}]}], ",", 
         RowBox[{"ht", "=", 
          RowBox[{
           RowBox[{"TrM", "[", 
            RowBox[{"h", ",", 
             RowBox[{
              RowBox[{"Length", "@", "hv"}], "-", "1"}], ",", "ep"}], "]"}], "/.", 
           RowBox[{
            RowBox[{"h", "[", "i_", "]"}], "\[Rule]", 
            RowBox[{
             RowBox[{"h", "[", "i", "]"}], "[", "t", "]"}]}]}]}]}], "}"}], 
       ",", "\[IndentingNewLine]", 
       RowBox[{"WhenEvent", "[", 
        RowBox[{
         RowBox[{
          RowBox[{"Mod", "[", 
           RowBox[{"t", ",", "tz"}], "]"}], "\[Equal]", "0"}], ",", 
         "\[IndentingNewLine]", 
         RowBox[{"{", 
          RowBox[{
           RowBox[{
            RowBox[{"f", "@", "t"}], "\[Rule]", "fc"}], ",", 
           RowBox[{"hz", "\[Rule]", 
            RowBox[{
             RowBox[{
              RowBox[{"(", 
               RowBox[{"1", "-", 
                RowBox[{"f", "@", "t"}]}], ")"}], "hz"}], "+", 
             RowBox[{
              RowBox[{"f", "@", "t"}], " ", "ht"}]}]}]}], "}"}]}], "]"}]}], 
      "]"}]}], ";"}], "\n", 
   RowBox[{"(*", " ", 
    RowBox[{"Event", " ", "occurence", " ", 
     RowBox[{"control", ":", " ", 
      RowBox[{
       RowBox[{"remove", " ", "after", " ", "m"}], "+", 
       RowBox[{"1", " ", "occurence"}]}]}]}], "*)"}], "\n", 
   RowBox[{
    RowBox[{
     RowBox[{"WEBm", "[", 
      RowBox[{"hv_", ",", 
       RowBox[{"{", 
        RowBox[{"fc_", ",", "ep_", ",", "tz_", ",", "m_"}], "}"}]}], "]"}], ":=",
      "\[IndentingNewLine]", 
     RowBox[{
      StyleBox["With",
       FontColor->GrayLevel[0]], "[", 
      RowBox[{
       RowBox[{"{", 
        RowBox[{
         RowBox[{"hz", "=", 
          RowBox[{"Through", "@", 
           RowBox[{"(", 
            RowBox[{"hv", "@", "t"}], ")"}]}]}], ",", 
         RowBox[{"h", "=", 
          RowBox[{"Head", "@", 
           RowBox[{"hv", "[", 
            RowBox[{"[", "1", "]"}], "]"}]}]}], ",", 
         RowBox[{"ht", "=", 
          RowBox[{
           RowBox[{"TrM", "[", 
            RowBox[{"h", ",", 
             RowBox[{
              RowBox[{"Length", "@", "hv"}], "-", "1"}], ",", "ep"}], "]"}], "/.", 
           RowBox[{
            RowBox[{"h", "[", "i_", "]"}], "\[Rule]", 
            RowBox[{
             RowBox[{"h", "[", "i", "]"}], "[", "t", "]"}]}]}]}]}], "}"}], 
       ",", "\[IndentingNewLine]", 
       RowBox[{"WhenEvent", "[", 
        RowBox[{
         RowBox[{
          RowBox[{"Mod", "[", 
           RowBox[{"t", ",", "tz"}], "]"}], "\[Equal]", "0"}], ",", 
         "\[IndentingNewLine]", 
         RowBox[{"{", 
          RowBox[{
           RowBox[{
            RowBox[{"f", "@", "t"}], "\[Rule]", "fc"}], ",", 
           RowBox[{"hz", "\[Rule]", 
            RowBox[{
             RowBox[{
              RowBox[{"(", 
               RowBox[{"1", "-", 
                RowBox[{"f", "@", "t"}]}], ")"}], "hz"}], "+", 
             RowBox[{
              RowBox[{"f", "@", "t"}], " ", "ht"}]}]}], ",", 
           RowBox[{
            RowBox[{"c", "[", "t", "]"}], "\[Rule]", 
            RowBox[{
             RowBox[{"c", "[", "t", "]"}], "+", "1"}]}], ",", 
           "\[IndentingNewLine]", 
           RowBox[{"If", "[", 
            RowBox[{
             RowBox[{
              RowBox[{"c", "[", "t", "]"}], ">", "m"}], ",", 
             "\"\<RemoveEvent\>\""}], "]"}]}], "}"}]}], "]"}]}], "]"}]}], 
    ";"}], "\n", 
   RowBox[{"(*", 
    RowBox[{
     RowBox[{
     "Conditional", " ", "Event", " ", "control", " ", "by", " ", "y"}], "-", 
     "value"}], "*)"}], "\[IndentingNewLine]", 
   RowBox[{
    RowBox[{
     RowBox[{"WEBc", "[", 
      RowBox[{"hv_", ",", 
       RowBox[{"{", 
        RowBox[{"fc_", ",", "ep_", ",", "tz_", ",", "yc_"}], "}"}]}], "]"}], ":=",
      "\[IndentingNewLine]", 
     RowBox[{
      StyleBox["With",
       FontColor->GrayLevel[0]], "[", 
      RowBox[{
       RowBox[{"{", 
        RowBox[{
         RowBox[{"hz", "=", 
          RowBox[{"Through", "@", 
           RowBox[{"(", 
            RowBox[{"hv", "@", "t"}], ")"}]}]}], ",", 
         RowBox[{"h", "=", 
          RowBox[{"Head", "@", 
           RowBox[{"hv", "[", 
            RowBox[{"[", "1", "]"}], "]"}]}]}], ",", 
         RowBox[{"ht", "=", 
          RowBox[{
           RowBox[{"TrM", "[", 
            RowBox[{"h", ",", 
             RowBox[{
              RowBox[{"Length", "@", "hv"}], "-", "1"}], ",", "ep"}], "]"}], "/.", 
           RowBox[{
            RowBox[{"h", "[", "i_", "]"}], "\[Rule]", 
            RowBox[{
             RowBox[{"h", "[", "i", "]"}], "[", "t", "]"}]}]}]}]}], "}"}], 
       ",", "\[IndentingNewLine]", 
       RowBox[{"WhenEvent", "[", 
        RowBox[{
         RowBox[{
          RowBox[{"Mod", "[", 
           RowBox[{"t", ",", "tz"}], "]"}], "\[Equal]", "0"}], ",", 
         "\[IndentingNewLine]", 
         RowBox[{"{", 
          RowBox[{
           RowBox[{
            RowBox[{"f", "@", "t"}], "\[Rule]", "fc"}], ",", 
           RowBox[{"h", "\[Rule]", 
            RowBox[{
             RowBox[{
              RowBox[{"(", 
               RowBox[{"1", "-", 
                RowBox[{"f", "@", "t"}]}], ")"}], "h"}], "+", 
             RowBox[{
              RowBox[{"f", "@", "t"}], " ", "ht"}]}]}], ",", 
           "\[IndentingNewLine]", 
           RowBox[{"If", "[", 
            RowBox[{
             RowBox[{
              RowBox[{"y", "[", "t", "]"}], "<", "yc"}], ",", 
             "\"\<RemoveEvent\>\""}], "]"}]}], "}"}]}], "]"}]}], "]"}]}], 
    ";"}]}]}]], "Input",
 CellChangeTimes->{{3.584041539658312*^9, 3.584041571723146*^9}, {
   3.5840416157726655`*^9, 3.584041671594858*^9}, {3.584042280019658*^9, 
   3.5840423689317436`*^9}, {3.5840424724076624`*^9, 3.584042478803028*^9}, {
   3.584049951736455*^9, 3.584049952741513*^9}, {3.5881040557330337`*^9, 
   3.588104083048596*^9}, 3.5881041506714635`*^9, 3.588104427169278*^9, {
   3.6157565652472906`*^9, 3.615756577736388*^9}, {3.615756611483901*^9, 
   3.6157566173197937`*^9}, 3.636744486228631*^9, 3.6418654897315817`*^9},
 TextJustification->1.,
 CellTags->"SWB control"]
}, Closed]],

Cell[CellGroupData[{

Cell["Coupled SWB-snail; 2-risk group SWB", "Subsection",
 CellChangeTimes->{{3.5817779450288205`*^9, 3.581777953381298*^9}, {
   3.5841050798192825`*^9, 3.5841050935140657`*^9}, {3.5851446275340776`*^9, 
   3.585144630169228*^9}, 3.588018355546507*^9, {3.616364927206273*^9, 
   3.61636493097377*^9}, {3.6596454501874723`*^9, 3.6596454517235026`*^9}, {
   3.6604064880558004`*^9, 3.660406528647848*^9}}],

Cell[BoxData[
 RowBox[{
  RowBox[{"(*", 
   RowBox[{"Snail", " ", 
    RowBox[{"FOI", "/", "\"\<host\>\""}], "x", "\"\<contact\>\""}], "*)"}], 
  "\n", 
  RowBox[{
   RowBox[{
    RowBox[{
     RowBox[{"FOS", "[", 
      RowBox[{"(*", 
       RowBox[{"input", " ", "strata"}], "*)"}], 
      RowBox[{
       RowBox[{"{", 
        RowBox[{"h_", ",", "n_", ",", "dw_"}], "}"}], ",", 
       RowBox[{"(*", 
        RowBox[{"Fecundity", " ", "pars"}], "*)"}], "fpa_"}], "]"}], ":=", 
     " ", "\[IndentingNewLine]", 
     RowBox[{"Block", "[", 
      RowBox[{
       RowBox[{"{", "Fec", "}"}], ",", "\[IndentingNewLine]", 
       RowBox[{"(*", "Fecundity", "*)"}], 
       RowBox[{
        RowBox[{
         RowBox[{"Fec", "[", 
          RowBox[{"k_", ",", 
           RowBox[{"(*", "parameters", "*)"}], 
           RowBox[{"{", 
            RowBox[{"r_", ",", "a_", ",", "k0_"}], "}"}]}], "]"}], "=", " ", 
         FractionBox["r", 
          RowBox[{"1", "+", 
           SuperscriptBox[
            RowBox[{"(", 
             RowBox[{"k", "/", "k0"}], ")"}], "a"]}]]}], ";", 
        "\[IndentingNewLine]", 
        RowBox[{"Sum", "[", " ", 
         RowBox[{
          RowBox[{
           RowBox[{"Fec", "[", 
            RowBox[{"k", ",", "fpa"}], "]"}], 
           RowBox[{"MC", "[", 
            RowBox[{"dw", " ", "k"}], "]"}], 
           RowBox[{"h", "[", "k", "]"}]}], ",", 
          RowBox[{"{", 
           RowBox[{"k", ",", "n"}], "}"}]}], "]"}]}]}], "]"}]}], ";"}], "\n", 
   RowBox[{"(*", 
    RowBox[{
     RowBox[{
      RowBox[{"Single", " ", "SWB", " ", "with", " ", 
       RowBox[{"mating", "/", 
        RowBox[{"fecundity", ":", " ", "a"}]}]}], "=", " ", 
      RowBox[{
       RowBox[{"A", "*", "snail"}], "-", 
       RowBox[{"density", "*", "contact"}]}]}], ";", " ", 
     RowBox[{"b", "=", " ", 
      RowBox[{"B", "*", 
       RowBox[{"(", 
        RowBox[{"H", "-", "pop"}], ")"}], "*", "contact"}]}]}], "*)"}], "\n", 
   RowBox[{
    RowBox[{
     RowBox[{"SWB", "[", 
      RowBox[{"(*", "strata", "*)"}], 
      RowBox[{
       RowBox[{"{", 
        RowBox[{"h_", ",", "n_", ",", "dw_"}], "}"}], ",", 
       "\[IndentingNewLine]", 
       RowBox[{"(*", 
        RowBox[{"Demographics", "/", "biology"}], "*)"}], 
       RowBox[{"{", 
        RowBox[{"\[Mu]_", ",", "\[Gamma]_", ",", "\[Nu]_"}], "}"}], ",", 
       "\[IndentingNewLine]", 
       RowBox[{"(*", "Fecundity", "*)"}], "fpa_", ",", "\[IndentingNewLine]", 
       RowBox[{"(*", "Transmision", "*)"}], 
       RowBox[{"{", 
        RowBox[{"a_", ",", "b_"}], "}"}], ",", "\[IndentingNewLine]", 
       RowBox[{"(*", "Source", "*)"}], "so_"}], "]"}], ":=", 
     "\[IndentingNewLine]", 
     RowBox[{"{", 
      RowBox[{
       RowBox[{"(", 
        RowBox[{
         RowBox[{"HTM", "[", 
          RowBox[{
           RowBox[{"{", 
            RowBox[{
             FractionBox[
              RowBox[{"a", " ", "y"}], "dw"], ",", "\[Mu]", ",", "\[Gamma]"}],
             "}"}], ",", "n", ",", "h"}], "]"}], "+", 
         RowBox[{"\[Mu]", " ", "so"}]}], ")"}], ",", 
       RowBox[{
        RowBox[{"b", " ", 
         RowBox[{"FOS", "[", 
          RowBox[{
           RowBox[{"{", 
            RowBox[{"h", ",", "n", ",", "dw"}], "}"}], ",", "fpa"}], "]"}], 
         RowBox[{"(", 
          RowBox[{"1", "-", "y"}], ")"}]}], "-", " ", 
        RowBox[{"\[Nu]", " ", "y"}]}]}], "}"}]}], ";"}], "\n", 
   RowBox[{"(*", 
    RowBox[{"2", "-", 
     RowBox[{"risk", " ", "group", " ", "SWB"}]}], "*)"}], "\n", 
   RowBox[{
    RowBox[{
     RowBox[{"SW2", "[", 
      RowBox[{"(*", "strata", "*)"}], 
      RowBox[{
       RowBox[{"{", 
        RowBox[{"h_", ",", "n_", ",", "dw_"}], "}"}], ",", 
       RowBox[{"(*", "Demographics", "*)"}], 
       RowBox[{"{", 
        RowBox[{"\[Mu]_", ",", "\[Gamma]_", ",", "\[Nu]_"}], "}"}], ",", 
       RowBox[{"(*", "fecund", "*)"}], "fpa_", ",", "\[IndentingNewLine]", 
       RowBox[{"(*", "transmision", "*)"}], 
       RowBox[{"{", 
        RowBox[{"a1_", ",", "b1_", ",", "a2_", ",", "b2_", ",", "f1_"}], 
        "}"}], ",", 
       RowBox[{"(*", "Source", "*)"}], "so_"}], "]"}], ":=", 
     "\[IndentingNewLine]", 
     RowBox[{"{", 
      RowBox[{
       RowBox[{
        RowBox[{"HTM", "[", 
         RowBox[{
          RowBox[{"{", 
           RowBox[{
            FractionBox[
             RowBox[{"a1", " ", "y"}], "dw"], ",", "\[Mu]", ",", "\[Gamma]"}],
            "}"}], ",", "n", ",", 
          SubscriptBox["h", "1"]}], "]"}], "+", 
        RowBox[{"\[Mu]", " ", "so"}]}], ",", "\[IndentingNewLine]", 
       RowBox[{
        RowBox[{"HTM", "[", 
         RowBox[{
          RowBox[{"{", 
           RowBox[{
            FractionBox[
             RowBox[{"a2", " ", "y"}], "dw"], ",", "\[Mu]", ",", "\[Gamma]"}],
            "}"}], ",", "n", ",", 
          SubscriptBox["h", "2"]}], "]"}], "+", 
        RowBox[{"\[Mu]", " ", "so"}]}], ",", "\[IndentingNewLine]", 
       RowBox[{
        RowBox[{
         RowBox[{"(", 
          RowBox[{
           RowBox[{"b1", " ", "f1", " ", 
            RowBox[{"FOS", "[", 
             RowBox[{
              RowBox[{"{", 
               RowBox[{
                SubscriptBox["h", "1"], ",", "n", ",", "dw"}], "}"}], ",", 
              "fpa"}], "]"}]}], "+", 
           RowBox[{"b2", " ", 
            RowBox[{"(", 
             RowBox[{"1", "-", "f1"}], ")"}], 
            RowBox[{"FOS", "[", 
             RowBox[{
              RowBox[{"{", 
               RowBox[{
                SubscriptBox["h", "2"], ",", "n", ",", "dw"}], "}"}], ",", 
              "fpa"}], "]"}]}]}], ")"}], 
         RowBox[{"(", 
          RowBox[{"1", "-", "y"}], ")"}]}], "-", " ", 
        RowBox[{"\[Nu]", " ", "y"}]}]}], "}"}]}], ";"}], "\n", 
   RowBox[{"(*", 
    RowBox[{"Child", "-", 
     RowBox[{"adult", " ", "2"}], "-", 
     RowBox[{"risk", " ", "SWB"}]}], "*)"}], "\n", 
   RowBox[{
    RowBox[{
     RowBox[{"SWC", "[", 
      RowBox[{"(*", "strata", "*)"}], 
      RowBox[{
       RowBox[{"{", 
        RowBox[{"hc_", ",", "ha_", ",", "n_", ",", "dw_"}], "}"}], ",", 
       "\[IndentingNewLine]", 
       RowBox[{"(*", 
        RowBox[{"worm", "/", " ", "snail"}], "*)"}], 
       RowBox[{"{", 
        RowBox[{"\[Gamma]_", ",", "\[Nu]_"}], "}"}], ",", 
       "\[IndentingNewLine]", 
       RowBox[{"(*", "fecundity", "*)"}], "fcp_", ",", "fap_", ",", 
       "\[IndentingNewLine]", 
       RowBox[{"(*", "Demographics", "*)"}], 
       RowBox[{"{", 
        RowBox[{"(*", 
         RowBox[{"birth", "/", "mort"}], "*)"}], 
        RowBox[{"\[Mu]_", ",", 
         RowBox[{"(*", "maturation", "*)"}], "ma_"}], "}"}], ",", 
       "\[IndentingNewLine]", 
       RowBox[{"(*", 
        RowBox[{"child", " ", "transmision"}], "*)"}], 
       RowBox[{"{", 
        RowBox[{"a1_", ",", "b1_", ",", "a2_", ",", "b2_", ",", "f1_"}], 
        "}"}], ",", "\[IndentingNewLine]", 
       RowBox[{"(*", 
        RowBox[{"adult", " ", "transmision"}], "*)"}], 
       RowBox[{"{", 
        RowBox[{"A1_", ",", "B1_", ",", "A2_", ",", "B2_", ",", "F1_"}], 
        "}"}]}], "]"}], ":=", "\[IndentingNewLine]", 
     RowBox[{"Block", "[", 
      RowBox[{
       RowBox[{"{", 
        RowBox[{"hc1", ",", "hc2", ",", "ha1", ",", "ha2", ",", 
         RowBox[{"(*", "sources", "*)"}], "Sc", ",", "Sa", ",", 
         RowBox[{"rr", "=", 
          RowBox[{"Range", "[", 
           RowBox[{"0", ",", "n"}], "]"}]}], ",", 
         RowBox[{"(*", "variables", "*)"}], "vc1", ",", "vc2"}], "}"}], ",", 
       "\[IndentingNewLine]", 
       RowBox[{
        RowBox[{"hc1", "=", 
         RowBox[{"HTM", "[", 
          RowBox[{
           RowBox[{"{", 
            RowBox[{
             FractionBox[
              RowBox[{"a1", " ", "y"}], "dw"], ",", "ma", ",", "\[Gamma]"}], 
            "}"}], ",", "n", ",", 
           SubscriptBox["hc", "1"]}], "]"}]}], ";", "\[IndentingNewLine]", 
        RowBox[{"hc2", "=", 
         RowBox[{"HTM", "[", 
          RowBox[{
           RowBox[{"{", 
            RowBox[{
             FractionBox[
              RowBox[{"a2", " ", "y"}], "dw"], ",", "ma", ",", "\[Gamma]"}], 
            "}"}], ",", "n", ",", 
           SubscriptBox["hc", "2"]}], "]"}]}], ";", "\[IndentingNewLine]", 
        RowBox[{"ha1", "=", 
         RowBox[{"HTM", "[", 
          RowBox[{
           RowBox[{"{", 
            RowBox[{
             FractionBox[
              RowBox[{"A1", " ", "y"}], "dw"], ",", "\[Mu]", ",", 
             "\[Gamma]"}], "}"}], ",", "n", ",", 
           SubscriptBox["ha", "1"]}], "]"}]}], ";", "\[IndentingNewLine]", 
        RowBox[{"ha2", "=", 
         RowBox[{"HTM", "[", 
          RowBox[{
           RowBox[{"{", 
            RowBox[{
             FractionBox[
              RowBox[{"A2", " ", "y"}], "dw"], ",", "\[Mu]", ",", 
             "\[Gamma]"}], "}"}], ",", "n", ",", 
           SubscriptBox["ha", "2"]}], "]"}]}], ";", "\[IndentingNewLine]", 
        RowBox[{"(*", "variables", "*)"}], 
        RowBox[{"vc1", "=", 
         RowBox[{
          SubscriptBox["hc", "1"], "/@", "rr"}]}], ";", 
        RowBox[{"vc2", "=", 
         RowBox[{
          SubscriptBox["hc", "2"], "/@", "rr"}]}], ";", "\[IndentingNewLine]", 
        RowBox[{"Sc", "=", 
         RowBox[{"ma", " ", 
          RowBox[{"UV", "[", "n", "]"}]}]}], ";", "\[IndentingNewLine]", 
        RowBox[{"Sa", "=", 
         RowBox[{"\[Mu]", 
          RowBox[{"(", 
           RowBox[{
            RowBox[{"f1", " ", "vc1"}], "+", 
            RowBox[{
             RowBox[{"(", 
              RowBox[{"1", "-", "f1"}], ")"}], "vc2"}]}], ")"}]}]}], ";", 
        "\[IndentingNewLine]", 
        RowBox[{"{", 
         RowBox[{
          RowBox[{"hc1", "+", "Sc"}], ",", 
          RowBox[{"hc2", "+", "Sc"}], ",", "\[IndentingNewLine]", 
          RowBox[{"ha1", "+", "Sa"}], ",", 
          RowBox[{"ha2", "+", "Sa"}], ",", "\[IndentingNewLine]", 
          RowBox[{
           RowBox[{
            RowBox[{"(", 
             RowBox[{
              RowBox[{"b1", " ", "f1", " ", 
               RowBox[{"FOS", "[", 
                RowBox[{
                 RowBox[{"{", 
                  RowBox[{
                   SubscriptBox["hc", "1"], ",", "n", ",", "dw"}], "}"}], ",",
                  "fcp"}], "]"}]}], "+", 
              RowBox[{"b2", " ", 
               RowBox[{"(", 
                RowBox[{"1", "-", "f1"}], ")"}], 
               RowBox[{"FOS", "[", 
                RowBox[{
                 RowBox[{"{", 
                  RowBox[{
                   SubscriptBox["hc", "2"], ",", "n", ",", "dw"}], "}"}], ",",
                  "fcp"}], "]"}]}], "+", "\[IndentingNewLine]", 
              RowBox[{"(*", 
               RowBox[{"relative", " ", 
                RowBox[{"adult", "/", "child"}]}], "*)"}], 
              RowBox[{
               FractionBox["ma", "\[Mu]"], 
               RowBox[{"(", 
                RowBox[{
                 RowBox[{"B1", " ", "F1", " ", 
                  RowBox[{"FOS", "[", 
                   RowBox[{
                    RowBox[{"{", 
                    RowBox[{
                    SubscriptBox["ha", "1"], ",", "n", ",", "dw"}], "}"}], 
                    ",", "fap"}], "]"}]}], "+", 
                 RowBox[{"B2", " ", 
                  RowBox[{"(", 
                   RowBox[{"1", "-", "F1"}], ")"}], 
                  RowBox[{"FOS", "[", 
                   RowBox[{
                    RowBox[{"{", 
                    RowBox[{
                    SubscriptBox["ha", "2"], ",", "n", ",", "dw"}], "}"}], 
                    ",", "fap"}], "]"}]}]}], ")"}]}]}], ")"}], 
            RowBox[{"(", 
             RowBox[{"1", "-", "y"}], ")"}]}], "-", " ", 
           RowBox[{"\[Nu]", " ", "y"}]}]}], "}"}]}]}], "]"}]}], 
    ";"}]}]}]], "Input",
 CellChangeTimes->{
  3.61158065109748*^9, 3.616361731879084*^9, {3.6163624601085196`*^9, 
   3.61636250856399*^9}, {3.6163625675620823`*^9, 3.616362585729116*^9}, 
   3.6163626173690786`*^9, {3.6163649439253473`*^9, 3.6163649505527425`*^9}, {
   3.616426493094784*^9, 3.6164264968632817`*^9}, 3.6167128479842978`*^9, 
   3.6167128813133807`*^9, 3.6167143473762608`*^9, 3.616773100652418*^9, 
   3.6167731426502447`*^9, 3.617989767789319*^9, 3.617994608219841*^9, {
   3.617995067677322*^9, 3.6179950713707943`*^9}, {3.618433125121267*^9, 
   3.6184331260889125`*^9}, {3.6184375487604675`*^9, 3.618437560093031*^9}, {
   3.6184393722827854`*^9, 3.6184393816120176`*^9}, {3.6604063713819847`*^9, 
   3.6604064008517013`*^9}, 3.660406535860652*^9, 3.660406596890296*^9, 
   3.6604066634276342`*^9},
 CellTags->"Coupled SWB - simple snail"]
}, Closed]]
}, Open  ]]
},
WindowToolbars->"EditBar",
WindowSize->{1163, 946},
WindowMargins->{{26, Automatic}, {-42, Automatic}},
ShowSelection->True,
ShowCellTags->True,
FrontEndVersion->"10.2 for Microsoft Windows (64-bit) (July 7, 2015)",
StyleDefinitions->"Default.nb"
]
(* End of Notebook Content *)

(* Internal cache information *)
(*CellTagsOutline
CellTagsIndex->{
 "SWB"->{
  Cell[1183, 37, 11403, 330, 1122, "Input",
   CellTags->"SWB"]},
 "SWB control"->{
  Cell[12974, 379, 8200, 231, 386, "Input",
   CellTags->"SWB control"]},
 "Coupled SWB - simple snail"->{
  Cell[21618, 622, 12570, 330, 964, "Input",
   CellTags->"Coupled SWB - simple snail"]}
 }
*)
(*CellTagsIndex
CellTagsIndex->{
 {"SWB", 34572, 969},
 {"SWB control", 34656, 972},
 {"Coupled SWB - simple snail", 34763, 975}
 }
*)
(*NotebookFileOutline
Notebook[{
Cell[CellGroupData[{
Cell[579, 22, 242, 3, 101, "Title"],
Cell[824, 27, 98, 1, 56, "Subtitle"],
Cell[CellGroupData[{
Cell[947, 32, 233, 3, 49, "Subsection"],
Cell[1183, 37, 11403, 330, 1122, "Input",
 CellTags->"SWB"]
}, Closed]],
Cell[CellGroupData[{
Cell[12623, 372, 348, 5, 41, "Subsection"],
Cell[12974, 379, 8200, 231, 386, "Input",
 CellTags->"SWB control"]
}, Closed]],
Cell[CellGroupData[{
Cell[21211, 615, 404, 5, 41, "Subsection"],
Cell[21618, 622, 12570, 330, 964, "Input",
 CellTags->"Coupled SWB - simple snail"]
}, Closed]]
}, Open  ]]
}
]
*)

(* End of internal cache information *)
