# Supplementary material for: Refined stratified-worm-burden models that incorporate specific biological features of human and snail hosts provide better estimates of Schistosoma diagnosis, transmission, and control
Source: Parasit Vectors. 2016 Aug 4;9:428. doi: 10.1186/s13071-016-1681-4 (PMC4973538; doi:10.1186/s13071-016-1681-4)
Supplement: Additional file 5: — Infection data from Milalani village cross-sectional surveys (XLSX 55 kb) [file 13071_2016_1681_MOESM5_ESM.xlsx]

## Sheet: Age and egg count Milalani 2000
YOB	AGE	Mean_Schisto
1999	1	0
1999	1	0
1998	2	0
1998	2	0
1998	2	0
1998	2	0
1998	2	0
1998	2	0
1998	2	103.5
1997	3	0
1997	3	0
1997	3	0
1997	3	0
1997	3	0
1997	3	0
1997	3	0
1997	3	0
1997	3	0
1997	3	0
1997	3	0
1997	3	0
1997	3	0
1997	3	0
1997	3	0
1997	3	0
1997	3	0
1997	3	0
1997	3	0
1997	3	0
1997	3	0
1997	3	0
1997	3	1
1997	3	1.5
1997	3	22.5
1997	3	1000
1996	4	0
1996	4	0
1996	4	0
1996	4	0
1996	4	0
1996	4	0
1996	4	0
1996	4	0
1996	4	0
1996	4	0
1996	4	0
1996	4	0
1996	4	0
1996	4	0
1996	4	0
1996	4	0
1996	4	0
1996	4	0
1996	4	0.5
1996	4	5.5
1996	4	31
1996	4	1000
1995	5	0
1995	5	0
1995	5	0
1995	5	0
1995	5	0
1995	5	0
1995	5	0
1995	5	0
1995	5	0
1995	5	0
1995	5	0
1995	5	0
1995	5	0
1995	5	0
1995	5	0
1995	5	0
1995	5	0
1995	5	0
1995	5	0
1995	5	0
1995	5	0
1995	5	0
1995	5	0
1995	5	0
1995	5	0.5
1995	5	0.5
1995	5	2.5
1995	5	3.5
1995	5	12
1995	5	30.5
1995	5	33.5
1995	5	103.5
1995	5	392
1995	5	703.5
1995	5	915.5
1994	6	0
1994	6	0
1994	6	0
1994	6	0
1994	6	0
1994	6	0
1994	6	0
1994	6	0
1994	6	0
1994	6	0
1994	6	0
1994	6	0
1994	6	0
1994	6	0
1994	6	0.5
1994	6	1
1994	6	7.5
1994	6	3.5
1994	6	6.5
1994	6	6.5
1994	6	6.5
1994	6	10.5
1994	6	12.5
1994	6	10.5
1994	6	23
1994	6	37.5
1994	6	37
1994	6	41
1994	6	49.5
1994	6	81
1994	6	109
1994	6	99.5
1994	6	146.5
1994	6	210
1994	6	788
1994	6	1000
1994	6	1000
1993	7	0
1993	7	0
1993	7	0
1993	7	0
1993	7	0
1993	7	0
1993	7	0
1993	7	0
1993	7	0
1993	7	0
1993	7	0
1993	7	0
1993	7	0.5
1993	7	0.5
1993	7	0.5
1993	7	0.5
1993	7	2.5
1993	7	3
1993	7	4
1993	7	24.5
1993	7	4
1993	7	2
1993	7	5.5
1993	7	2.5
1993	7	6
1993	7	8
1993	7	6.5
1993	7	18.5
1993	7	19.5
1993	7	112.5
1993	7	147
1993	7	453
1993	7	498
1993	7	388.5
1993	7	719
1993	7	1000
1992	8	0
1992	8	0
1992	8	0
1992	8	0
1992	8	0
1992	8	0
1992	8	0
1992	8	0
1992	8	0.5
1992	8	3.5
1992	8	31.5
1992	8	4.5
1992	8	14
1992	8	24.5
1992	8	29.5
1992	8	81.5
1992	8	22.5
1992	8	58
1992	8	25
1992	8	50.5
1992	8	34
1992	8	33
1992	8	40
1992	8	74
1992	8	144
1992	8	127
1992	8	109.5
1992	8	154.5
1992	8	164.5
1992	8	157.5
1992	8	253
1992	8	575
1992	8	495
1992	8	1000
1992	8	1000
1992	8	1000
1992	8	1000
1992	8	0.5
1991	9	0
1991	9	0
1991	9	0
1991	9	0
1991	9	0
1991	9	0
1991	9	0
1991	9	0
1991	9	0
1991	9	0.5
1991	9	0.5
1991	9	1
1991	9	0.5
1991	9	0.5
1991	9	3
1991	9	1.5
1991	9	2.5
1991	9	4.5
1991	9	5
1991	9	10
1991	9	9
1991	9	16.5
1991	9	6.5
1991	9	10
1991	9	14.5
1991	9	16
1991	9	16.5
1991	9	44
1991	9	29
1991	9	29.5
1991	9	134.5
1991	9	68.5
1991	9	122.5
1991	9	52
1991	9	149
1991	9	158
1991	9	193
1991	9	161
1991	9	99
1991	9	628.5
1991	9	1000
1991	9	256.5
1990	10	0
1990	10	0
1990	10	0
1990	10	0
1990	10	0
1990	10	0
1990	10	0
1990	10	2
1990	10	2.5
1990	10	8.5
1990	10	2
1990	10	4.5
1990	10	4.5
1990	10	8
1990	10	10.5
1990	10	27
1990	10	14
1990	10	54.5
1990	10	41.5
1990	10	35
1990	10	80
1990	10	182
1990	10	119
1990	10	117
1990	10	167.5
1990	10	128
1990	10	306.5
1990	10	322
1990	10	565
1990	10	536
1990	10	822.5
1990	10	827.5
1990	10	686.5
1990	10	993
1990	10	1000
1989	11	0
1989	11	0
1989	11	1
1989	11	1.5
1989	11	2
1989	11	3.5
1989	11	4.5
1989	11	10
1989	11	11
1989	11	11
1989	11	13.5
1989	11	11
1989	11	14.5
1989	11	16
1989	11	15
1989	11	18.5
1989	11	23.5
1989	11	57.5
1989	11	69.5
1989	11	83
1989	11	54
1989	11	59
1989	11	44.5
1989	11	58.5
1989	11	141
1989	11	82.5
1989	11	90.5
1989	11	92
1989	11	131.5
1989	11	102
1989	11	96
1989	11	234
1989	11	131
1989	11	134.5
1989	11	216.5
1989	11	179.5
1989	11	187.5
1989	11	299.5
1989	11	300.5
1989	11	264.5
1989	11	351.5
1989	11	665
1989	11	540
1989	11	356
1989	11	684
1989	11	1000
1989	11	1000
1989	11	1000
1989	11	1000
1989	11	465
1988	12	0
1988	12	0
1988	12	0
1988	12	0
1988	12	0
1988	12	0
1988	12	0
1988	12	2
1988	12	2.5
1988	12	3.5
1988	12	24
1988	12	1.5
1988	12	20
1988	12	14.5
1988	12	7
1988	12	21
1988	12	71
1988	12	12.5
1988	12	35.5
1988	12	92
1988	12	40.5
1988	12	84.5
1988	12	74.5
1988	12	178.5
1988	12	118.5
1988	12	84
1988	12	113.5
1988	12	181.5
1988	12	205.5
1988	12	395.5
1988	12	382
1988	12	455
1988	12	400.5
1988	12	1000
1987	13	0
1987	13	0
1987	13	0
1987	13	6.5
1987	13	8.5
1987	13	8
1987	13	6.5
1987	13	11
1987	13	21.5
1987	13	26
1987	13	26
1987	13	44.5
1987	13	22.5
1987	13	36
1987	13	35
1987	13	41.5
1987	13	58
1987	13	50
1987	13	30.5
1987	13	91.5
1987	13	97.5
1987	13	70
1987	13	96.5
1987	13	133
1987	13	125.5
1987	13	154.5
1987	13	180.5
1987	13	156.5
1987	13	247
1987	13	422.5
1987	13	330.5
1987	13	430
1987	13	466.5
1987	13	406.5
1987	13	883.5
1987	13	1000
1987	13	1000
1987	13	55.5
1987	13	500
1986	14	0
1986	14	0
1986	14	0
1986	14	0.5
1986	14	3.5
1986	14	1
1986	14	1.5
1986	14	4
1986	14	14.5
1986	14	7.5
1986	14	10.5
1986	14	15.5
1986	14	12
1986	14	15.5
1986	14	17.5
1986	14	18
1986	14	51.5
1986	14	70
1986	14	69.5
1986	14	60.5
1986	14	56
1986	14	69.5
1986	14	62
1986	14	143.5
1986	14	41.5
1986	14	87
1986	14	186.5
1986	14	120.5
1986	14	76.5
1986	14	111.5
1986	14	148.5
1986	14	186.5
1986	14	229.5
1986	14	237.5
1986	14	213
1986	14	257.5
1986	14	413.5
1986	14	372
1986	14	388
1986	14	243
1986	14	424
1986	14	729
1986	14	1000
1986	14	1000
1986	14	1000
1985	15	0
1985	15	0
1985	15	2.5
1985	15	2.5
1985	15	4.5
1985	15	35
1985	15	13.5
1985	15	5.5
1985	15	8
1985	15	9
1985	15	10
1985	15	14
1985	15	8
1985	15	26.5
1985	15	20.5
1985	15	26
1985	15	20
1985	15	32.5
1985	15	31
1985	15	43.5
1985	15	49
1985	15	38
1985	15	68
1985	15	92.5
1985	15	93.5
1985	15	124.5
1985	15	107
1985	15	156
1985	15	362
1985	15	820.5
1985	15	1000
1985	15	1000
1984	16	0
1984	16	0
1984	16	0
1984	16	0
1984	16	0
1984	16	0
1984	16	0
1984	16	1.5
1984	16	3
1984	16	9
1984	16	13
1984	16	33
1984	16	36.5
1984	16	46.5
1984	16	53
1984	16	41
1984	16	56.5
1984	16	71
1984	16	52.5
1984	16	76
1984	16	105
1984	16	225.5
1984	16	382
1984	16	1000
1983	17	0
1983	17	0
1983	17	1
1983	17	1.5
1983	17	1
1983	17	2.5
1983	17	9
1983	17	8.5
1983	17	16.5
1983	17	15.5
1983	17	11
1983	17	30
1983	17	51.5
1983	17	58
1983	17	49.5
1983	17	85
1983	17	119
1983	17	151
1983	17	140.5
1983	17	152
1983	17	191
1983	17	294
1983	17	385
1983	17	386
1983	17	706.5
1983	17	776.5
1983	17	1000
1982	18	0
1982	18	0
1982	18	0
1982	18	0
1982	18	0
1982	18	0
1982	18	0
1982	18	0
1982	18	0
1982	18	0
1982	18	0
1982	18	0
1982	18	0
1982	18	0
1982	18	0.5
1982	18	1
1982	18	4.5
1982	18	1.5
1982	18	16.5
1982	18	4
1982	18	5
1982	18	11
1982	18	17
1982	18	3.5
1982	18	3.5
1982	18	15.5
1982	18	12
1982	18	45
1982	18	32.5
1982	18	32.5
1982	18	60
1982	18	96.5
1982	18	240.5
1982	18	246.5
1982	18	171.5
1982	18	388.5
1982	18	283.5
1982	18	705
1982	18	481.5
1981	19	0
1981	19	0
1981	19	0
1981	19	1
1981	19	4
1981	19	30
1981	19	48.5
1981	19	57
1981	19	126.5
1981	19	163.5
1981	19	225
1981	19	501.5
1981	19	475
1981	19	618
1980	20	0
1980	20	0
1980	20	0
1980	20	0
1980	20	0
1980	20	0
1980	20	0
1980	20	0.5
1980	20	4
1980	20	8
1980	20	7
1980	20	12
1980	20	29.5
1980	20	92
1980	20	67.5
1980	20	121
1980	20	778
1980	20	0
1979	21	0
1979	21	0
1979	21	0
1979	21	0
1979	21	0
1979	21	1.5
1979	21	1.5
1979	21	1.5
1979	21	2.5
1979	21	14
1979	21	21
1979	21	35
1979	21	136.5
1979	21	266
1979	21	387.5
1979	21	946.5
1978	22	0
1978	22	0
1978	22	0
1978	22	0
1978	22	0
1978	22	0
1978	22	0
1978	22	0
1978	22	0
1978	22	0
1978	22	0
1978	22	0
1978	22	0
1978	22	0.5
1978	22	1
1978	22	7
1978	22	14
1978	22	19.5
1978	22	22.5
1978	22	16.5
1978	22	24
1978	22	14.5
1978	22	39.5
1977	23	0
1977	23	0
1977	23	0
1977	23	0
1977	23	0
1977	23	0
1977	23	0
1977	23	0
1977	23	1
1977	23	9.5
1977	23	17
1977	23	117
1977	23	207.5
1977	23	262
1977	23	355
1977	23	595.5
1977	23	1000
1976	24	0
1976	24	0
1976	24	0
1976	24	0
1976	24	0
1976	24	0
1976	24	0
1976	24	0
1976	24	0
1976	24	0.5
1976	24	4
1976	24	12.5
1976	24	43.5
1975	25	0
1975	25	0
1975	25	0
1975	25	0
1975	25	0
1975	25	0
1975	25	0
1975	25	0
1975	25	0
1975	25	0
1975	25	0
1975	25	0
1975	25	0
1975	25	0.5
1975	25	0.5
1975	25	2
1975	25	3.5
1975	25	3.5
1975	25	3.5
1975	25	283
1975	25	301
1974	26	0
1974	26	0
1974	26	0
1974	26	0
1974	26	0
1974	26	0
1974	26	0
1974	26	0
1974	26	0
1974	26	0
1974	26	0
1974	26	0
1974	26	0
1974	26	0
1974	26	0
1974	26	3.5
1974	26	9.5
1974	26	27
1973	27	0
1973	27	0
1973	27	0
1973	27	0
1973	27	0
1973	27	0
1973	27	0
1973	27	0
1973	27	0
1973	27	0
1973	27	0.5
1973	27	1
1973	27	1.5
1973	27	3.5
1973	27	13.5
1973	27	38.5
1973	27	28
1973	27	41.5
1973	27	77.5
1973	27	239
1973	27	0
1972	28	0
1972	28	0
1972	28	0
1972	28	0
1972	28	0
1972	28	0
1972	28	0
1972	28	1.5
1972	28	7.5
1972	28	7
1972	28	10
1972	28	26
1972	28	46
1972	28	102
1972	28	131.5
1972	28	125
1971	29	0
1971	29	0
1971	29	0
1971	29	0
1971	29	0
1971	29	0
1971	29	0
1971	29	0
1971	29	0
1971	29	0
1971	29	15
1971	29	23.5
1970	30	0
1970	30	0
1970	30	0
1970	30	0
1970	30	0
1970	30	0
1970	30	0
1970	30	0.5
1970	30	2.5
1970	30	0.5
1970	30	0.5
1970	30	3
1970	30	4
1970	30	174
1970	30	217
1969	31	0
1969	31	0
1969	31	0
1969	31	0
1969	31	0
1969	31	0
1969	31	0.5
1969	31	0.5
1969	31	6
1969	31	82.5
1968	32	0
1968	32	0
1968	32	0
1968	32	0
1968	32	0
1968	32	0
1968	32	0
1968	32	0
1968	32	0
1968	32	0.5
1968	32	4.5
1968	32	11.5
1967	33	0
1967	33	0
1967	33	11.5
1967	33	34.5
1966	34	0
1966	34	0
1966	34	0.5
1966	34	4
1966	34	843.5
1965	35	0
1965	35	0
1965	35	0
1965	35	0
1965	35	0
1965	35	1.5
1965	35	28
1964	36	0
1964	36	0
1964	36	0
1964	36	0
1964	36	0
1964	36	0
1964	36	0
1964	36	0
1964	36	0
1964	36	0
1964	36	0
1964	36	0
1964	36	10.5
1964	36	8.5
1963	37	0
1963	37	0
1963	37	0
1963	37	0
1963	37	0
1963	37	0
1963	37	0
1963	37	0
1963	37	1
1963	37	1.5
1963	37	18
1963	37	15.5
1963	37	174
1962	38	0
1962	38	0
1962	38	0
1962	38	0
1962	38	0
1962	38	0
1962	38	0
1962	38	0
1962	38	0
1962	38	0
1962	38	0.5
1961	39	0
1961	39	0
1961	39	0
1961	39	17
1961	39	18.5
1960	40	0
1960	40	0
1960	40	0
1960	40	0
1960	40	0
1960	40	0
1960	40	0
1960	40	0
1960	40	0
1960	40	0.5
1960	40	8
1960	40	11.5
1960	40	14.5
1960	40	0
1959	41	0
1959	41	0
1959	41	0
1959	41	0
1959	41	0
1959	41	0
1959	41	0
1959	41	43.5
1958	42	0
1958	42	0
1958	42	0
1958	42	0
1958	42	0
1958	42	0
1958	42	0
1958	42	0.5
1958	42	24.5
1957	43	0
1957	43	0
1957	43	0
1957	43	0
1957	43	0
1957	43	0
1957	43	0
1957	43	0
1957	43	0
1957	43	0.5
1957	43	1
1957	43	1.5
1957	43	66.5
1956	44	0
1956	44	0
1956	44	0
1956	44	0
1956	44	0
1956	44	0
1956	44	1.5
1956	44	0.5
1956	44	1
1956	44	7.5
1955	45	0
1955	45	0
1955	45	0
1955	45	0
1955	45	0
1955	45	0
1955	45	0
1955	45	0
1955	45	0
1955	45	0.5
1955	45	9
1955	45	13.5
1955	45	159.5
1955	45	393
1954	46	0
1954	46	0
1954	46	0
1954	46	0
1954	46	0
1954	46	0
1954	46	5
1954	46	7
1954	46	43
1953	47	0
1953	47	0
1953	47	0
1953	47	0
1953	47	0
1953	47	0
1953	47	0.5
1953	47	33
1952	48	0
1952	48	0
1952	48	0
1952	48	0
1952	48	0
1952	48	54.5
1951	49	0
1951	49	0
1951	49	0
1951	49	0
1951	49	0.5
1951	49	0.5
1950	50	0
1950	50	0
1950	50	0
1950	50	0
1950	50	0
1950	50	0
1950	50	0
1950	50	0
1950	50	0
1950	50	0
1950	50	0.5
1950	50	172
1949	51	0
1949	51	0
1949	51	0
1949	51	0
1949	51	0
1949	51	0
1949	51	0
1949	51	0
1949	51	0.5
1948	52	0
1948	52	0
1948	52	0
1948	52	28
1947	53	0
1947	53	0
1947	53	0
1947	53	0
1947	53	0
1947	53	0
1947	53	3.5
1947	53	2.5
1946	54	0
1946	54	0
1946	54	0
1946	54	0
1946	54	1
1945	55	0
1945	55	0
1945	55	0
1945	55	0
1945	55	1
1945	55	20.5
1944	56	0
1944	56	0
1944	56	0.5
1943	57	0
1943	57	0
1943	57	0
1943	57	0
1943	57	0.5
1942	58	0
1942	58	0
1942	58	0
1942	58	0
1942	58	0
1942	58	0
1942	58	0
1942	58	0.5
1941	59	0
1941	59	0
1941	59	0
1941	59	0
1941	59	0
1941	59	0
1940	60	0
1940	60	0
1940	60	0
1940	60	0
1940	60	0
1940	60	0
1940	60	0
1940	60	0
1940	60	0.5
1940	60	1
1940	60	5
1940	60	4
1939	61	0
1939	61	0
1939	61	0
1939	61	0
1939	61	0
1939	61	0
1939	61	0
1939	61	0
1939	61	0
1939	61	0
1939	61	0
1939	61	1
1939	61	1.5
1939	61	16
1938	62	0
1938	62	0
1938	62	0
1938	62	0
1937	63	0
1937	63	0
1937	63	0
1937	63	41.5
1936	64	0
1936	64	0
1936	64	0
1936	64	1
1936	64	0
1935	65	0
1935	65	0
1934	66	0
1934	66	0
1934	66	0
1933	67	0
1933	67	0
1933	67	1
1932	68	0
1932	68	0
1932	68	0
1932	68	0
1932	68	0
1932	68	0
1932	68	1.5
1932	68	5
1932	68	10
1932	68	80
1931	69	0
1931	69	4
1930	70	0
1930	70	0
1930	70	0
1930	70	0
1930	70	0
1930	70	0
1930	70	0
1930	70	0.5
1930	70	4.5
1930	70	59
1930	70	0.5
1929	71	0
1929	71	0
1929	71	0
1929	71	1.5
1929	71	3
1929	71	534.5
1928	72	0
1928	72	0
1928	72	4
1928	72	4.5
1928	72	8.5
1928	72	6.5
1928	72	0
1927	73	0
1926	74	14
1925	75	0
1924	76	1.5
1920	80	0
1920	80	23
1918	82	0
1918	82	4
1908	92	0

## Sheet: Milalani 2003
Year born	Age	Mean_schisto
1913	90	0
1918	85	0
1922	81	0
1925	78	0
1926	77	0
1927	76	0
1928	75	3
1928	75	0
1928	75	0
1928	75	0
1929	74	55
1929	74	0
1929	74	0
1929	74	0
1930	73	0
1930	73	0
1930	73	0
1930	73	0
1930	73	0
1931	72	0
1932	71	31
1932	71	0
1932	71	0
1932	71	0
1932	71	0
1932	71	0
1933	70	0
1933	70	0
1935	68	0
1935	68	0
1935	68	0
1936	67	0
1936	67	0
1936	67	0
1937	66	0
1938	65	0
1938	65	0
1939	64	0
1939	64	0
1939	64	0
1939	64	0
1939	64	0
1939	64	0
1940	63	25
1940	63	5
1940	63	0
1940	63	0
1940	63	0
1940	63	0
1940	63	0
1940	63	0
1940	63	0
1940	63	0
1941	62	0
1941	62	0
1942	61	11
1942	61	2
1942	61	0
1942	61	0
1942	61	0
1943	60	5
1943	60	0
1943	60	0
1944	59	40
1944	59	30
1944	59	7
1945	58	0
1945	58	0
1945	58	0
1946	57	0
1946	57	0
1946	57	0
1946	57	0
1947	56	0
1947	56	0
1947	56	0
1947	56	0
1947	56	0
1947	56	0
1948	55	0
1948	55	0
1948	55	0
1948	55	0
1949	54	0
1949	54	0
1949	54	0
1949	54	0
1949	54	0
1949	54	0
1949	54	0
1950	53	894
1950	53	3
1950	53	2
1950	53	1
1950	53	0
1950	53	0
1950	53	0
1950	53	0
1950	53	0
1950	53	0
1950	53	0
1950	53	0
1951	52	0
1951	52	0
1951	52	0
1951	52	0
1952	51	0
1952	51	0
1952	51	0
1952	51	0
1953	50	0
1953	50	0
1953	50	0
1953	50	0
1953	50	0
1953	50	0
1953	50	0
1954	49	0
1954	49	0
1954	49	0
1954	49	0
1955	48	611
1955	48	0
1955	48	0
1955	48	0
1955	48	0
1955	48	0
1955	48	0
1955	48	0
1955	48	0
1955	48	0
1956	47	2
1956	47	0
1956	47	0
1956	47	0
1957	46	0
1957	46	0
1957	46	0
1957	46	0
1957	46	0
1957	46	0
1958	45	0
1958	45	0
1958	45	0
1958	45	0
1958	45	0
1958	45	0
1959	44	0
1959	44	0
1959	44	0
1960	43	0
1960	43	0
1960	43	0
1960	43	0
1960	43	0
1960	43	0
1960	43	0
1960	43	0
1961	42	0
1961	42	0
1961	42	0
1962	41	0
1962	41	0
1962	41	0
1962	41	0
1962	41	0
1963	40	75
1963	40	18
1963	40	3
1963	40	0
1963	40	0
1963	40	0
1963	40	0
1963	40	0
1963	40	0
1963	40	0
1963	40	0
1963	40	0
1963	40	0
1964	39	105
1964	39	0
1964	39	0
1964	39	0
1964	39	0
1964	39	0
1964	39	0
1964	39	0
1965	38	0
1965	38	0
1966	37	21
1966	37	0
1966	37	0
1967	36	8
1967	36	0
1967	36	0
1967	36	0
1967	36	0
1968	35	35
1968	35	0
1968	35	0
1968	35	0
1968	35	0
1968	35	0
1968	35	0
1969	34	0
1969	34	0
1969	34	0
1969	34	0
1970	33	68
1970	33	6
1970	33	2
1970	33	0
1970	33	0
1970	33	0
1970	33	0
1970	33	0
1971	32	0
1971	32	0
1971	32	0
1971	32	0
1972	31	1
1972	31	0
1972	31	0
1972	31	0
1972	31	0
1972	31	0
1972	31	0
1972	31	0
1972	31	0
1972	31	0
1973	30	0
1973	30	0
1973	30	0
1973	30	0
1973	30	0
1973	30	0
1973	30	0
1973	30	0
1973	30	0
1973	30	0
1973	30	0
1974	29	1
1974	29	0
1974	29	0
1974	29	0
1974	29	0
1974	29	0
1974	29	0
1974	29	0
1974	29	0
1974	29	0
1974	29	0
1974	29	0
1974	29	0
1974	29	0
1974	29	0
1975	28	0
1975	28	0
1975	28	0
1975	28	0
1975	28	0
1975	28	0
1975	28	0
1975	28	0
1975	28	0
1975	28	0
1976	27	0
1976	27	0
1976	27	0
1976	27	0
1977	26	695
1977	26	14
1977	26	0
1977	26	0
1977	26	0
1977	26	0
1977	26	0
1977	26	0
1977	26	0
1977	26	0
1978	25	0
1978	25	0
1978	25	0
1978	25	0
1978	25	0
1978	25	0
1978	25	0
1978	25	0
1978	25	0
1978	25	0
1978	25	0
1978	25	0
1978	25	0
1978	25	0
1978	25	0
1978	25	0
1979	24	20
1979	24	9
1979	24	0
1979	24	0
1979	24	0
1980	23	63
1980	23	0
1980	23	0
1980	23	0
1980	23	0
1980	23	0
1980	23	0
1981	22	12
1981	22	0
1981	22	0
1981	22	0
1981	22	0
1981	22	0
1981	22	0
1982	21	1000
1982	21	209
1982	21	20
1982	21	12
1982	21	14
1982	21	9
1982	21	0
1982	21	0
1982	21	0
1982	21	0
1982	21	0
1982	21	0
1982	21	0
1982	21	0
1982	21	0
1982	21	0
1983	20	2000
1983	20	466
1983	20	254
1983	20	284
1983	20	102
1983	20	0
1983	20	0
1983	20	0
1983	20	0
1983	20	0
1983	20	0
1984	19	517
1984	19	150
1984	19	89
1984	19	64
1984	19	20
1984	19	13
1984	19	6
1984	19	0
1984	19	0
1984	19	0
1984	19	0
1984	19	0
1985	18	304
1985	18	24
1985	18	11
1985	18	13
1985	18	0
1985	18	0
1985	18	0
1985	18	0
1985	18	0
1985	18	0
1985	18	0
1985	18	0
1985	18	0
1985	18	0
1985	18	0
1985	18	0
1985	18	0
1985	18	0
1985	18	0
1986	17	193
1986	17	43
1986	17	19
1986	17	13
1986	17	6
1986	17	5
1986	17	4
1986	17	0
1986	17	0
1986	17	0
1986	17	0
1986	17	0
1986	17	0
1986	17	0
1986	17	0
1986	17	0
1986	17	0
1986	17	0
1987	16	1433
1987	16	154
1987	16	57
1987	16	0
1987	16	0
1987	16	0
1987	16	0
1987	16	0
1987	16	0
1987	16	0
1987	16	0
1987	16	0
1987	16	0
1987	16	0
1987	16	0
1987	16	0
1987	16	0
1987	16	0
1987	16	0
1987	16	0
1987	16	0
1988	15	633
1988	15	507
1988	15	59
1988	15	66
1988	15	15
1988	15	33
1988	15	23
1988	15	7
1988	15	6
1988	15	0
1988	15	0
1988	15	0
1988	15	0
1988	15	0
1988	15	0
1988	15	0
1988	15	0
1988	15	0
1988	15	0
1988	15	0
1988	15	0
1988	15	0
1989	14	1018
1989	14	710
1989	14	170
1989	14	111
1989	14	120
1989	14	27
1989	14	23
1989	14	16
1989	14	30
1989	14	10
1989	14	8
1989	14	12
1989	14	3
1989	14	2
1989	14	5
1989	14	2
1989	14	0
1989	14	0
1989	14	0
1989	14	0
1989	14	0
1989	14	0
1989	14	0
1989	14	0
1989	14	0
1989	14	0
1989	14	0
1989	14	0
1989	14	0
1989	14	0
1989	14	0
1989	14	0
1989	14	0
1990	13	2000
1990	13	287
1990	13	132
1990	13	81
1990	13	94
1990	13	138
1990	13	50
1990	13	39
1990	13	16
1990	13	13
1990	13	7
1990	13	8
1990	13	6
1990	13	9
1990	13	0
1990	13	0
1990	13	0
1990	13	0
1990	13	0
1990	13	0
1990	13	0
1990	13	0
1990	13	0
1990	13	0
1990	13	0
1990	13	0
1991	12	1000
1991	12	529
1991	12	256
1991	12	184
1991	12	189
1991	12	120
1991	12	110
1991	12	24
1991	12	34
1991	12	21
1991	12	23
1991	12	8
1991	12	11
1991	12	10
1991	12	0
1991	12	0
1991	12	0
1991	12	0
1991	12	0
1991	12	0
1991	12	0
1991	12	0
1991	12	0
1991	12	0
1991	12	0
1991	12	0
1991	12	0
1991	12	0
1991	12	0
1991	12	0
1992	11	1000
1992	11	804
1992	11	66
1992	11	45
1992	11	90
1992	11	63
1992	11	35
1992	11	21
1992	11	10
1992	11	24
1992	11	11
1992	11	9
1992	11	7
1992	11	2
1992	11	0
1992	11	0
1992	11	0
1992	11	0
1992	11	0
1992	11	0
1992	11	0
1992	11	0
1992	11	0
1992	11	0
1992	11	2
1992	11	0
1992	11	0
1992	11	0
1992	11	0
1992	11	0
1992	11	0
1992	11	0
1993	10	2000
1993	10	2000
1993	10	414
1993	10	500
1993	10	361
1993	10	284
1993	10	100
1993	10	105
1993	10	297
1993	10	55
1993	10	70
1993	10	34
1993	10	33
1993	10	13
1993	10	16
1993	10	17
1993	10	5
1993	10	7
1993	10	7
1993	10	10
1993	10	4
1993	10	5
1993	10	0
1993	10	0
1993	10	0
1993	10	0
1993	10	0
1993	10	0
1993	10	0
1993	10	0
1993	10	0
1993	10	0
1993	10	0
1993	10	0
1993	10	0
1993	10	0
1994	9	254
1994	9	169
1994	9	113
1994	9	127
1994	9	74
1994	9	95
1994	9	77
1994	9	57
1994	9	56
1994	9	18
1994	9	11
1994	9	3
1994	9	1
1994	9	0
1994	9	0
1994	9	0
1994	9	0
1994	9	0
1994	9	0
1994	9	0
1994	9	0
1994	9	0
1994	9	0
1994	9	0
1995	8	309
1995	8	215
1995	8	117
1995	8	128
1995	8	160
1995	8	41
1995	8	10
1995	8	4
1995	8	7
1995	8	0
1995	8	0
1995	8	0
1995	8	0
1995	8	0
1995	8	0
1995	8	0
1995	8	0
1995	8	0
1995	8	0
1995	8	0
1995	8	0
1996	7	1000
1996	7	1984
1996	7	484
1996	7	163
1996	7	449
1996	7	72
1996	7	135
1996	7	64
1996	7	69
1996	7	21
1996	7	7
1996	7	0
1996	7	0
1996	7	0
1996	7	0
1996	7	0
1996	7	0
1996	7	0
1996	7	0
1996	7	0
1996	7	0
1996	7	0
1996	7	0
1996	7	0
1996	7	0
1996	7	0
1996	7	0
1997	6	1048
1997	6	458
1997	6	166
1997	6	80
1997	6	150
1997	6	28
1997	6	6
1997	6	0
1997	6	0
1997	6	0
1997	6	0
1997	6	0
1997	6	0
1997	6	0
1997	6	0
1997	6	0
1997	6	0
1997	6	0
1997	6	0
1997	6	0
1997	6	0
1997	6	0
1997	6	0
1997	6	0
1997	6	0
1997	6	0
1997	6	0
1997	6	0
1997	6	0
1998	5	240
1998	5	29
1998	5	21
1998	5	0
1998	5	0
1998	5	0
1998	5	0
1998	5	0
1998	5	0
1998	5	0
1998	5	0
1998	5	0
1998	5	0
1998	5	0
1998	5	0
1998	5	0
1998	5	0
1998	5	0
1998	5	0
1998	5	0
1998	5	0
1998	5	0
1998	5	0
1998	5	0
1998	5	0
1998	5	0
1998	5	0
1999	4	40
1999	4	7
1999	4	0
1999	4	0
1999	4	0
1999	4	0
1999	4	0
1999	4	0
1999	4	0
1999	4	0
1999	4	0
1999	4	0
1999	4	0
1999	4	0
1999	4	0
1999	4	0
1999	4	0
1999	4	0
1999	4	0
1999	4	0
1999	4	0
1999	4	0
1999	4	0
1999	4	0
1999	4	0
1999	4	0
1999	4	0
1999	4	0
1999	4	0
1999	4	0
2000	3	0
2000	3	0
2000	3	0
2000	3	0
2000	3	0
2000	3	0
2000	3	0
2000	3	0
2000	3	0
2000	3	0
2000	3	0
2000	3	0
2000	3	0
2000	3	0
2000	3	0
2000	3	0
2000	3	0
2000	3	0
2000	3	0
2000	3	0
2000	3	0
2000	3	0
2000	3	0
2000	3	0
2000	3	0

## Sheet: Age_and_Egg_count_Milalani_2009
YearBorn	Age	Mean_Schisto
1922	87	0
1925	84	0
1926	83	0
1929	80	0
1929	80	0
1929	80	0
1930	79	1.5
1930	79	0
1930	79	0
1930	79	0
1930	79	0
1930	79	0
1930	79	0
1932	77	0
1933	76	0
1934	75	0
1934	75	0
1934	75	0
1935	74	0
1935	74	0
1936	73	3
1936	73	0
1938	71	0
1939	70	0
1939	70	0
1939	70	0
1940	69	1.5
1940	69	0
1940	69	0
1941	68	0
1942	67	0
1942	67	0
1943	66	1
1943	66	0
1943	66	0
1943	66	0
1944	65	0
1945	64	0
1945	64	0
1945	64	1.5
1945	64	0
1945	64	0
1945	64	0
1946	63	0
1947	62	0
1947	62	0
1947	62	0
1948	61	0
1948	61	0
1948	61	0
1948	61	0
1948	61	0
1949	60	0
1949	60	0
1949	60	0
1949	60	0
1949	60	0
1950	59	0
1950	59	0
1950	59	0
1950	59	0
1950	59	0
1950	59	0
1950	59	0
1950	59	0
1950	59	0
1950	59	0
1951	58	0
1951	58	0
1952	57	0
1952	57	0
1952	57	0
1952	57	0
1952	57	0
1953	56	0
1954	55	2
1954	55	0
1954	55	19
1955	54	0
1955	54	4
1955	54	0
1955	54	0
1955	54	0
1956	53	0
1957	52	9
1957	52	0
1957	52	0
1957	52	0
1957	52	0
1957	52	0
1958	51	0
1958	51	0
1958	51	0
1958	51	0
1959	50	0
1960	49	5
1960	49	0
1960	49	0
1960	49	82
1960	49	0
1960	49	0
1960	49	1
1960	49	0
1960	49	0
1960	49	0
1960	49	0
1960	49	0
1961	48	0
1961	48	4
1961	48	0
1962	47	0
1963	46	0
1963	46	0
1963	46	0
1963	46	0
1963	46	14
1963	46	0
1963	46	0
1963	46	0
1963	46	0
1964	45	0
1964	45	0
1964	45	0
1964	45	0
1964	45	0
1965	44	0
1965	44	0
1966	43	3
1966	43	0
1966	43	0
1966	43	0
1967	42	0
1967	42	0
1967	42	0
1967	42	0
1967	42	0
1968	41	0
1968	41	0
1968	41	0
1968	41	0
1969	40	0
1969	40	0
1969	40	0
1969	40	0
1969	40	0
1969	40	0
1969	40	0
1970	39	0
1970	39	0
1970	39	0
1970	39	0
1970	39	0
1970	39	0
1970	39	0
1970	39	0
1970	39	0
1970	39	0
1971	38	0
1971	38	0
1971	38	12
1971	38	0
1972	37	0
1972	37	1
1972	37	0
1972	37	0
1972	37	0
1972	37	3
1972	37	0
1972	37	0
1972	37	0
1973	36	0
1973	36	0
1973	36	0
1973	36	0
1973	36	0
1973	36	0
1973	36	0
1973	36	0
1973	36	0
1973	36	0
1973	36	0
1973	36	0
1973	36	0
1974	35	0
1974	35	0
1974	35	0
1974	35	0
1974	35	139.5
1974	35	0
1974	35	0
1974	35	0
1974	35	22
1974	35	0
1974	35	0
1974	35	0
1974	35	0
1975	34	0.5
1975	34	0
1975	34	0
1975	34	0
1975	34	0
1975	34	0
1975	34	0
1975	34	1.5
1975	34	0
1976	33	8
1976	33	0
1976	33	1.5
1976	33	0
1976	33	0
1976	33	0
1976	33	0
1976	33	0
1976	33	0
1977	32	5
1977	32	10
1977	32	0
1977	32	0
1977	32	0
1977	32	0
1977	32	0
1978	31	0
1978	31	0
1978	31	0
1978	31	4.5
1978	31	0
1978	31	0
1978	31	8.5
1978	31	0
1978	31	0
1978	31	0
1978	31	2
1978	31	0
1978	31	0
1978	31	0
1978	31	0
1978	31	17
1979	30	0
1979	30	0
1979	30	0
1979	30	17
1979	30	0
1979	30	0
1979	30	0
1979	30	0
1979	30	0
1979	30	0
1979	30	29
1979	30	0
1979	30	0
1980	29	0
1980	29	0
1980	29	0
1980	29	0
1980	29	0
1980	29	0
1980	29	0
1981	28	1
1981	28	0
1981	28	0
1982	27	0
1982	27	73.5
1982	27	0
1982	27	0
1982	27	1
1982	27	0
1982	27	0
1982	27	12
1982	27	39
1982	27	2.5
1983	26	0
1984	25	0
1984	25	0
1984	25	222
1984	25	0
1984	25	21
1984	25	0
1984	25	462
1984	25	0
1984	25	0
1984	25	0
1984	25	0
1985	24	0
1985	24	71
1985	24	67
1985	24	0
1985	24	0
1985	24	18.5
1985	24	0
1985	24	0
1986	23	11
1986	23	0
1986	23	26.5
1986	23	0.5
1986	23	11.5
1986	23	0
1986	23	1
1986	23	176.5
1986	23	0.5
1986	23	0
1986	23	62
1986	23	3.5
1986	23	0
1986	23	123
1986	23	230
1987	22	0
1987	22	0
1987	22	0
1987	22	151
1988	21	85.5
1988	21	0
1988	21	0
1988	21	239
1988	21	0
1988	21	0
1988	21	24
1988	21	6
1989	20	395
1989	20	0
1989	20	18
1989	20	499.5
1989	20	0
1989	20	0
1989	20	1
1989	20	0
1989	20	0
1989	20	0
1989	20	14
1989	20	0
1989	20	0
1990	19	332
1990	19	0
1990	19	23
1990	19	3.5
1990	19	15
1990	19	0
1990	19	0
1990	19	0
1990	19	0
1990	19	251
1990	19	1000
1990	19	10
1990	19	0
1990	19	0
1990	19	0
1990	19	1.5
1990	19	0
1990	19	0
1991	18	0
1991	18	171
1991	18	0
1991	18	212.5
1991	18	45
1991	18	18
1991	18	41
1991	18	2
1991	18	570
1991	18	0
1991	18	547
1992	17	0
1992	17	1
1992	17	26.5
1992	17	0
1992	17	20
1992	17	765
1992	17	479
1992	17	10.5
1992	17	5
1992	17	338
1992	17	35.5
1992	17	3.5
1992	17	23
1992	17	2.5
1992	17	2.5
1992	17	0
1992	17	0
1992	17	13.5
1992	17	7
1992	17	4
1992	17	0
1993	16	0
1993	16	5.5
1993	16	26.5
1993	16	151.5
1993	16	7.5
1993	16	0
1993	16	0
1993	16	0
1993	16	77
1993	16	0
1993	16	6
1993	16	0
1993	16	1000
1993	16	5
1993	16	0
1993	16	53
1993	16	167
1993	16	99
1993	16	2
1993	16	112
1993	16	749
1993	16	0
1993	16	7
1994	15	0
1994	15	0
1994	15	1000
1994	15	96.5
1994	15	1000
1994	15	0.5
1994	15	7
1994	15	48.5
1994	15	27.5
1994	15	141
1994	15	22
1994	15	0
1994	15	2
1994	15	0
1994	15	0
1994	15	0
1994	15	14.5
1994	15	56.5
1994	15	171
1994	15	0
1994	15	301
1994	15	0
1994	15	153
1994	15	1000
1994	15	0
1994	15	0
1994	15	0
1995	14	131.5
1995	14	2
1995	14	0
1995	14	0
1995	14	0
1995	14	1.5
1995	14	288.5
1995	14	8
1995	14	39
1995	14	159
1995	14	157.5
1995	14	0
1995	14	830.5
1995	14	451
1995	14	343
1995	14	231
1995	14	1.5
1995	14	1.5
1995	14	205.5
1995	14	824
1995	14	0.5
1995	14	2
1995	14	0
1995	14	0
1995	14	0
1995	14	0
1995	14	127.5
1995	14	0
1995	14	100.5
1995	14	871.5
1996	13	41
1996	13	0
1996	13	0
1996	13	0
1996	13	685.5
1996	13	112.5
1996	13	9
1996	13	76
1996	13	548.5
1996	13	317.5
1996	13	0
1996	13	3
1996	13	909
1996	13	0
1996	13	0
1996	13	8
1996	13	222
1996	13	0
1996	13	0
1996	13	0
1996	13	8.5
1996	13	0
1996	13	3
1996	13	539
1996	13	196.5
1996	13	119.5
1996	13	118
1996	13	23
1996	13	16.5
1996	13	0
1996	13	5.5
1996	13	5
1996	13	26.5
1996	13	20
1996	13	0
1996	13	6.5
1996	13	36
1996	13	0
1996	13	17
1996	13	185.5
1996	13	292
1996	13	4
1996	13	12
1997	12	33
1997	12	0
1997	12	78.5
1997	12	17
1997	12	0
1997	12	40.5
1997	12	131
1997	12	1000
1997	12	26.5
1997	12	455
1997	12	188
1997	12	422
1997	12	0
1997	12	0
1997	12	258
1997	12	0
1997	12	0
1997	12	0
1997	12	1.5
1997	12	2.5
1997	12	5.5
1997	12	183.5
1997	12	1000
1997	12	1000
1997	12	18
1997	12	0
1997	12	2
1997	12	1
1997	12	145
1997	12	165.5
1997	12	1000
1997	12	133.5
1997	12	45.5
1997	12	0
1997	12	509
1997	12	154
1997	12	1000
1997	12	81
1997	12	23
1997	12	0
1998	11	80
1998	11	963
1998	11	116
1998	11	0
1998	11	911
1998	11	4
1998	11	363
1998	11	0
1998	11	409
1998	11	83.5
1998	11	782
1998	11	640
1998	11	81
1998	11	6
1998	11	4.5
1998	11	0
1998	11	14
1998	11	188.5
1998	11	10
1998	11	72
1998	11	1
1998	11	611
1998	11	47.5
1998	11	3.5
1998	11	0.5
1998	11	0
1999	10	168.5
1999	10	0
1999	10	638.5
1999	10	0
1999	10	413
1999	10	0
1999	10	4.5
1999	10	169.5
1999	10	0
1999	10	4
1999	10	16
1999	10	546
1999	10	5
1999	10	446
1999	10	73
1999	10	280
1999	10	49.5
1999	10	5
1999	10	0
1999	10	1000
1999	10	705
1999	10	0
1999	10	0
1999	10	0
1999	10	573
1999	10	35
1999	10	0
1999	10	6
1999	10	394
1999	10	20
1999	10	62.5
1999	10	174
1999	10	0
1999	10	13
1999	10	73
1999	10	0
1999	10	0
1999	10	192
1999	10	1000
1999	10	543
1999	10	149.5
1999	10	0
1999	10	409
2000	9	17.5
2000	9	0
2000	9	46
2000	9	0
2000	9	0
2000	9	667
2000	9	240
2000	9	0
2000	9	762
2000	9	173
2000	9	9
2000	9	0
2000	9	703
2000	9	60
2000	9	0
2000	9	9
2000	9	69.5
2000	9	0
2000	9	0
2000	9	0
2000	9	0
2000	9	0
2000	9	201
2000	9	7
2000	9	0
2000	9	100
2000	9	52
2000	9	62
2000	9	10.5
2000	9	0
2000	9	840
2000	9	0
2000	9	0
2000	9	0
2000	9	3
2000	9	0
2000	9	0
2000	9	0
2000	9	6
2001	8	336
2001	8	27.5
2001	8	0
2001	8	0
2001	8	0
2001	8	0
2001	8	0
2001	8	0
2001	8	0
2001	8	5
2001	8	0.5
2001	8	26.5
2001	8	1000
2001	8	1000
2001	8	0
2001	8	0
2001	8	0
2001	8	0
2001	8	92
2001	8	5.5
2001	8	0
2001	8	1000
2001	8	0
2001	8	0
2001	8	0
2001	8	749.5
2001	8	52
2001	8	0
2001	8	972
2001	8	19.5
2001	8	0
2001	8	12
2001	8	2
2001	8	0
2001	8	0
2001	8	0
2002	7	10.5
2002	7	0
2002	7	2.5
2002	7	45
2002	7	9
2002	7	0
2002	7	64.5
2002	7	36
2002	7	927
2002	7	943
2002	7	259.5
2002	7	0.5
2002	7	0
2002	7	13.5
2002	7	0
2002	7	0
2002	7	2.5
2002	7	16
2002	7	0
2002	7	687
2002	7	0
2002	7	0
2002	7	0
2002	7	0
2002	7	0
2002	7	43
2002	7	304
2002	7	0
2002	7	0
2002	7	424
2002	7	5
2002	7	0
2002	7	0
2002	7	0
2002	7	0
2002	7	0
2002	7	22
2003	6	38
2003	6	0
2003	6	62.5
2003	6	0
2003	6	0
2003	6	0
2003	6	262
2003	6	7
2003	6	0
2003	6	0
2003	6	0
2003	6	1.5
2003	6	22.5
2003	6	243
2003	6	0
2003	6	0
2003	6	0
2003	6	0
2003	6	1000
2003	6	0
2003	6	31.5
2003	6	0
2003	6	0
2003	6	724
2003	6	1
2004	5	0
2004	5	0
2004	5	35
2004	5	0
2004	5	343.5
2004	5	0
2004	5	0
2004	5	13
2004	5	0
2004	5	0
2004	5	2
2004	5	0
2004	5	0
2004	5	0
2004	5	0
2004	5	1.5
2004	5	0
2004	5	0
2004	5	0
2004	5	0
2004	5	0
2004	5	48
2004	5	1000
2004	5	17
2004	5	0
2004	5	13.5
2004	5	0
2004	5	0
